# Supplementary material for: Multilocus Sequence Analysis of Selected Housekeeping- and Pathogenicity-Related Genes in Venturia inaequalis
Source: Pathogens. 2021 Apr 8;10(4):447. doi: 10.3390/pathogens10040447 (PMC8068995; doi:10.3390/pathogens10040447)
Supplement: Supplementary file 1 [file pathogens-10-00447-s001.xlsx]

## Sheet: Arkusz2
		Strain		Cultivar of Malus x domestica		Location (Year of collection)			Main R-gene of host	GenBank accesion no.
										β-tubulin		EF-1α		mannosidase		glucosidase
		ABR18		Antonovka		Brzezna (2014)			Rvi17	MN920784		MN920884		MN920984		MT521528
		ABR19		Antonovka		Brzezna (2014)			Rvi17	MN92078		MN920885		MN920985		MT583728
		ABR23		Antonovka		Brzezna (2014)			Rvi17	MN920786		MN920886		MN920986		MT583729
		ABR25		Antonovka		Brzezna (2014)			Rvi17	MN920787		MN920887		MN920987		MT521529
		ABR28		Antonovka		Brzezna (2014)			Rvi17	MN920788		MN920888		MN920988		MT521530
		ARL19		Ariwa		Lublin (2011)			Rvi6	MN920789		MN920889		MN920989		MT521531
		ARL22		Ariwa		Lublin (2011)			Rvi6	MN920790		MN920890		MN920990		MT521532
		ARL25		Ariwa		Lublin (2011)			Rvi6	MN920791		MN920891		MN920991		MT521533
		ARL3		Ariwa		Lublin (2011)			Rvi6	MN920792		MN920892		MN920992		MT521534
		ARL32		Ariwa		Lublin (2011)			Rvi6	MN920793		MN920893		MN920993		MT521535
		ASI2		Antonovka		Siedlce (2014)			Rvi17	MN920794		MN920894		MN920994		MT521536
		ASI20		Antonovka		Siedlce (2014)			Rvi17	MN920795		MN920895		MN920995		MT583730
		ASI25		Antonovka		Siedlce (2014)			Rvi17	MN920796		MN920896		MN920996		MT521537
		ASI31		Antonovka		Siedlce (2014)			Rvi17	MN92079		MN920897		MN920997		MT521538
		ASI9		Antonovka		Siedlce (2014)			Rvi17	MN920798		MN920898		MN920998		MT521539
		AZL18		Antonovka		Zastawie (2014)			Rvi17	MN920799		MN920899		MN920999		MT521540
		AZL2		Antonovka		Zastawie (2014)			Rvi17	MN920800		MN920900		MN921000		MT521541
		AZL23		Antonovka		Zastawie (2014)			Rvi17	MN920801		MN920901		MN921001		MT521542
		AZL25		Antonovka		Zastawie (2014)			Rvi17	MN920802		MN920902		MN921002		MT521543
		AZL26		Antonovka		Zastawie (2014)			Rvi17	MN920803		MN920903		MN921003		MT521544
		BGJ20		Biogolden		Jeziorsko (2012)			Rvi6	MN920804		MN920904		MN921004		MT521545
		BGJ22		Biogolden		Jeziorsko (2012)			Rvi6	MN920805		MN920905		MN921005		MT521546
		BGJ24		Biogolden		Jeziorsko (2012)			Rvi6	MN920806		MN920906		MN921006		MT521547
		BGJ28		Biogolden		Jeziorsko (2012)			Rvi6	MN920807		MN920907		MN921007		MT521548
		BGJ7		Biogolden		Jeziorsko (2012)			Rvi6	MN920808		MN920908		MN921008		MT521549
		DND11		Delbard Jubile		Nowy Dwor (2012)			-	MN920809		MN920909		MN921009		MT521550
		DND13		Delbard Jubile		Nowy Dwor (2012)			-	MN920810		MN920910		MN921010		MT521551
		DND21		Delbard Jubile		Nowy Dwor (2012)			-	MN920811		MN920911		MN921011		MT521552
		DND22		Delbard Jubile		Nowy Dwor (2012)			-	MN920812		MN920912		MN921012		MT521553
		DND27		Delbard Jubile		Nowy Dwor (2012)			-	MN920813		MN920913		MN921013		MT521554
		END1		Enterprise		Nowy Dwor (2011)			Rvi6	MN920814		MN920914		MN921014		MT521555
		END10		Enterprise		Nowy Dwor (2011)			Rvi6	MN920815		MN920915		MN921015		MT521556
		END14		Enterprise		Nowy Dwor (2011)			Rvi6	MN920816		MN920916		MN921016		MT521557
		END19		Enterprise		Nowy Dwor (2011)			Rvi6	MN920817		MN920917		MN921017		MT521558
		END4		Enterprise		Nowy Dwor (2011)			Rvi6	MN920818		MN920918		MN921018		MT521559
		GDB15		Golden Delicious		Brzezna (2014)			Rvi1	MN920819		MN920919		MN921019		MT521560
		GDB23		Golden Delicious		Brzezna (2014)			Rvi1	MN920820		MN920920		MN921020		MT521561
		GDB28		Golden Delicious		Brzezna (2014)			Rvi1	MN920821		MN920921		MN921021		MT521562
		GDB30		Golden Delicious		Brzezna (2014)			Rvi1	MN920822		MN920922		MN921022		MT521563
		GDB9		Golden Delicious		Brzezna (2014)			Rvi1	MN920823		MN920923		MN921023		MT521564
		GDJ18		Golden Delicious		Jajkowice (2014)			Rvi1	MN920824		MN920924		MN921024		MT521565
		GDJ20		Golden Delicious		Jajkowice (2014)			Rvi1	MN920825		MN920925		MN921025		MT521566
		GDJ21		Golden Delicious		Jajkowice (2014)			Rvi1	MN920826		MN920926		MN921026		MT583733
		GDJ3		Golden Delicious		Jajkowice (2014)			Rvi1	MN920827		MN920927		MN921027		MT521567
		GDJ30		Golden Delicious		Jajkowice (2014)			Rvi1	MN920828		MN920928		MN921028		MT521568
		GDM22		Golden Delicious		Miłobądz (2014)			Rvi1	MN920829		MN920929		MN921029		MT521569
		GDM28		Golden Delicious		Miłobądz (2014)			Rvi1	MN920830		MN920930		MN921030		MT521570
		GDM29		Golden Delicious		Miłobądz (2014)			Rvi1	MN920831		MN920931		MN921031		MT521571
		GDM30		Golden Delicious		Miłobądz (2014)			Rvi1	MN920832		MN920932		MN921032		MT521572
		GDM6		Golden Delicious		Miłobądz (2014)			Rvi1	MN920833		MN920933		MN921033		MT521573
		GML12		Gold Milenium		Lublin (2011)			Rvi6	MN920834		MN920934		MN921034		MT521574
		GML14		Gold Milenium		Lublin (2011)			Rvi6	MN920835		MN920935		MN921035		MT521575
		GML18		Gold Milenium		Lublin (2011)			Rvi6	MN920836		MN920936		MN921036		MT521576
		GML20		Gold Milenium		Lublin (2011)			Rvi6	MN920837		MN920937		MN921037		MT521577
		GML26		Gold Milenium		Lublin (2011)			Rvi6	MN920838		MN920938		MN921038		MT521578
		LND23		Ligolina		Nowy Dwor (2013)			-	MN920839		MN920939		MN921039		MT521579
		LND4		Ligolina		Nowy Dwor (2013)			-	MN920840		MN920940		MN921040		MT521580
		LND5		Ligolina		Nowy Dwor (2013)			-	MN920841		MN920941		MN921041		MT521581
		LND8		Ligolina		Nowy Dwor (2013)			-	MN920842		MN920942		MN921042		MT521582
		LND9		Ligolina		Nowy Dwor (2013)			-	MN920843		MN920943		MN921043		MT521583
		MGL17		Gala		Lublin (2011)			-	MN920844		MN920944		MN921044		MT521584
		MGL18		Gala		Lublin (2011)			-	MN920845		MN920945		MN921045		MT583732
		MGL26		Gala		Lublin (2011)			-	MN920846		MN920946		MN921046		MT521585
		MGL3		Gala		Lublin (2011)			-	MN920847		MN920947		MN921047		MT521586
		MGL32		Gala		Lublin (2011)			-	MN920848		MN920948		MN921048		MT583731
		OZD2		Colocarpa*		Dabrowice (2014)			-	MN920849		MN920949		MN921049		MT521587
		OZD20		Colocarpa*		Dabrowice (2014)			-	MN920850		MN920950		MN921050		MT521588
		OZD21		Colocarpa*		Dabrowice (2014)			-	MN920851		MN920951		MN921051		MT521589
		OZD22		Colocarpa*		Dabrowice (2014)			-	MN920852		MN920952		MN921052		MT521590
		OZD29		Colocarpa*		Dabrowice (2014)			-	MN920853		MN920953		MN921053		MT521591
		PAL1		Paulared		Lublin (2011)			-	MN920854		MN920954		MN921054		MT521592
		PAL20		Paulared		Lublin (2011)			-	MN920855		MN920955		MN921055		MT521593
		PAL25		Paulared		Lublin (2011)			-	MN920856		MN920956		MN921056		MT521594
		PAL27		Paulared		Lublin (2011)			-	MN920857		MN920957		MN921057		MT521595
		PAL30		Paulared		Lublin (2011)			-	MN920858		MN920958		MN921058		MT521596
		RED11		Reglindis		Dąbrowice (2011)			Rvi17	MN920859		MN920959		MN921059		MT521597
		RED12		Reglindis		Dąbrowice (2011)			Rvi17	MN920860		MN920960		MN921060		MT521598
		RED20		Reglindis		Dąbrowice (2011)			Rvi17	MN920861		MN920961		MN921061		MT521599
		RED24		Reglindis		Dąbrowice (2011)			Rvi17	MN920862		MN920962		MN921062		MT521600
		RED7		Reglindis		Dąbrowice (2011)			Rvi17	MN920863		MN920963		MN921063		MT521601
		RND11		Rajka		Nowy Dwor (2013)			Rvi6	MN920864		MN920964		MN921064		MT521602
		RND28		Rajka		Nowy Dwor (2013)			Rvi6	MN920865		MN920965		MN921065		MT521603
		RND30		Rajka		Nowy Dwor (2013)			Rvi6	MN920866		MN920966		MN921066		MT521604
		RND32		Rajka		Nowy Dwor (2013)			Rvi6	MN920867		MN920967		MN921067		MT521605
		RND8		Rajka		Nowy Dwor (2013)			Rvi6	MN920868		MN920968		MN921068		MT521606
		RUB1		Rubinola		Brzeziny (2011)			Rvi6	MN920869		MN920969		MN921069		MT521607
		RUB12		Rubinola		Brzeziny (2011)			Rvi6	MN920870		MN920970		MN921070		MT521608
		RUB3		Rubinola		Brzeziny (2011)			Rvi6	MN920871		MN920971		MN921071		MT521609
		RUB5		Rubinola		Brzeziny (2011)			Rvi6	MN920872		MN920972		MN921072		MT521610
		RUB7		Rubinola		Brzeziny (2011)			Rvi6	MN920873		MN920973		MN921073		MT521611
		TOB24		Topaz		Brzeziny (2011)			Rvi6	MN920874		MN920979		MN921074		MT521612
		TOB25		Topaz		Brzeziny (2011)			Rvi6	MN920875		MN920980		MN921075		MT521613
		TOB27		Topaz		Brzeziny (2011)			Rvi6	MN920876		MN920981		MN921076		MT521614
		TOB4		Topaz		Brzeziny (2011)			Rvi6	MN920877		MN920982		MN921077		MT521615
		TOB6		Topaz		Brzeziny (2011)			Rvi6	MN920878		MN920983		MN921078		MT521616
		TOJ10		Topaz		Jeziorsko (2012)			Rvi6	MN920879		MN920974		MN921079		MT521617
		TOJ22		Topaz		Jeziorsko (2012)			Rvi6	MN920880		MN920975		MN921080		MT521618
		TOJ25		Topaz		Jeziorsko (2012)			Rvi6	MN920881		MN920976		MN921081		MT521619
		TOJ30		Topaz		Jeziorsko (2012)			Rvi6	MN920882		MN920977		MN921082		MT521620
		TOJ31		Topaz		Jeziorsko (2012)			Rvi6	MN920883		MN920978		MN921083		MT521621
		*- F1 seedling of Malus zumi
